# Supplementary material for: VT68.2: An Antibody to Chondroitin Sulfate Proteoglycan 4 (CSPG4) Displays Reactivity against a Tumor-Associated Carbohydrate Antigen
Source: Int J Mol Sci. 2023 Jan 28;24(3):2506. doi: 10.3390/ijms24032506 (PMC9917008; doi:10.3390/ijms24032506)
Supplement: Supplementary file 1 [file ijms-24-02506-s001.zip]

Archive with 3 entries (3 files):
- Supplementary Figure S1.pptx
- Supplementary Figure S2.pptx
- VT68_glycan100_MF.xlsx
