# Supplementary material for: VT68.2: An Antibody to Chondroitin Sulfate Proteoglycan 4 (CSPG4) Displays Reactivity against a Tumor-Associated Carbohydrate Antigen
Source: Int J Mol Sci. 2023 Jan 28;24(3):2506. doi: 10.3390/ijms24032506 (PMC9917008; doi:10.3390/ijms24032506)
Supplement: Supplementary file 1 [file ijms-24-02506-s001.zip › VT68_glycan100_MF.xlsx]

## Sheet: Glycan-100 VT68.2 Av- SD- CV
Glycan ID	Glycan Name	Glycan Intensity	Std
4	Fuca-Sp	3422.5	1735.4
80	Glcb1-4Glcb1-4Glcb1-4Glcb-Sp1	962.75	1919.5
1	Glcb-Sp	658.125	135.712
3	Mana-Sp	507.5	325.196
2	Galb-Sp	342.375	76.3254
34	Neu5Aca2-3Galb1-3 (Fuca1-4)GlcNAcb-Sp	319.375	209.755
63	(Fuca1-2)Galb1-4(Fuca1-3)GlcNAcb-Sp1	299.625	43.8736
15	Galb1-3(Fuca1-4)GlcNAcb-Sp	249.5	54.95
27	GlcNAcb1-6GlcNAcb-Sp	238	173.625
29	Glca1-2Gala1-3Glca-Sp	237	216.139
10	Gala1-3Galb1-3GlcNAcb-Sp	232.25	176.264
74	Gala1-4Galb1-4GlcNAcb-Sp1	182	298.97
9	Galb1-3GlcNAcb-Sp	150.625	158.596
77	Glca1-6Glca1-4Glcb-Sp1	80.625	150.983
7	GalNAcb-Sp	72.25	108.785
45	GlcNAcb1-2Mana-Sp	52.125	13.028
11	Neu5Aca2-3Galb1-3GlcNAcb-Sp	50	76.3282
95	Galb1-3GalNAcb1-4(Neu5Aca2-3)Galb1-4Glcb-Sp1	49.625	75.312
57	GalNAca1-3(Fuca1-2)Galb-Sp1	46.375	54.5579
78	Glcb1-4Glcb1-4Glcb-Sp1	41.625	82.251
36	Gala1-4Galb1-3GlcNAcb-Sp	38.25	69.4808
82	Glcb1-4Glcb1-4Glcb1-4Glcb1-4Glcb1-4Glcb-Sp1	35.125	40.3823
65	Galb1-3(Fuca1-4)GlcNAcb1-3Galb1-4(Fuca1-4)Glcb-Sp1	30.625	32.8364
83	Glcb1-4Glcb1-4Glcb1-4Glcb1-4Glcb1-4Glcb1-4Glcb-Sp1	30.125	18.5938
6	GlcNAcb-Sp	27.75	56.9056
18	Gala1-4Galb1-4Glcb-Sp	27.75	33.0088
48	Gala1-2Gala-Sp	25.125	47.5857
69	Neu5Aca2-6Galb1-3(Neu5Aca2-6)GalNAcb-Sp	24.625	47.6049
93	Neu5Aca2-8Neu5Aca2-8Neu5Aca2-3Galb1-4Glcb-Sp3	19.875	36.4289
50	Neu5Aca2-3Galb1-4(Fuca1-3)Glcb-Sp1	16.375	24.8944
79	Glca1-6Glca1-6Glcb-Sp1	16.125	28.0071
72	GalNAcb1-4(Neu5Aca2-3)Galb1-4Glcb-Sp	15	28.3461
64	(Fuca1-2)Galb1-3(Fuca1-4)GlcNAcb-Sp1	12.25	20.6014
31	Galb1-4GlcNAcb-Sp	10.625	20.6211
58	Fuca1-2Galb1-4GlcNAcb-Sp1	10	15.7533
46	Neu5Aca2-3Galb-Sp1	9.25	16.0286
67	GalNAcb-Sp	9.25	17.2119
16	Galb1-4Glcb-Sp	9	13.3666
76	Glca1-4Glcb-Sp1	8.625	8.82586
68	Neu5Aca2-6Galb1-3GalNAcb-Sp	7.875	14.5624
14	Neu5Gca2-6Galb1-3GlcNAcb-Sp	7.375	8.76903
88	Gala1-3Galb-Sp1	6.75	9.97079
92	Neu5Aca2-8Neu5Gca2-3Galb1-4Glcb-Sp	6.75	7.83688
66	Galb1-3GalNAcb-Sp1	5	9.19239
51	GlcNAcb1-4GlcNAcb-Sp1	4.25	4.78714
90	GlcNAcb1-4GlcNAcb1-4GlcNAc-Sp1	3.625	4.02854
94	Neu5Aca2-8Neu5Aca2-6Galb1-4Glc-Sp5	3.375	4.75
32	Galb1-4 (Fuca1-3)GlcNAcb-Sp	3.25	3.92641
53	Galb1-4(6S)GlcNAcb-Sp	3.25	3.30404
35	Neu5Gca2-3Galb1-3(Fuca1-4)GlcNAcb-Sp	2.875	1.43614
89	Xylb1-4Xylb1-4Xylb1-4Xylb-Sp1	2.875	5.00625
23	Neu5Gca2-3Galb1-4Glcb-Sp	2.75	2.62996
20	GalNAcb1-3Galb1-4Glcb-Sp	2.625	1.10868
61	Fuca1-2Galb1-4Glcb-Sp1	2.625	1.88746
22	Neu5Aca2-6Galb1-4Glcb-Sp	2.5	3.69685
62	Gala1-3(Fuca1-2)Galb1-4Glcb-Sp1	2.25	2.75379
70	Neu5Aca2-3Galb1-3(Neu5Aca2-6)GalNAcb-Sp	2.25	3.94757
44	GalNAca1-3(Fuca1-2)Galb1-4Glcb-Sp1	2	3.65148
41	GalNAcb1-4GlcNAcb-Sp2	1.75	4.19325
73	GalNAcb1-4(Neu5Aca2-8Neu5Aca2-3)Galb1-4Glcb-Sp	1.75	2.39792
30	Galb1-3GalNAca-Sp	1.625	1.49304
37	Galb1-4GlcNAcb1-3Galb1-4Glcb-Sp	1.5	1.47196
40	Neu5Aca2-3Galb1-4(6S)GlcNAcb-Sp	1.5	2.64575
59	Gala1-3(Fuca1-2)Galb-Sp1	1.5	1.29099
81	GlcNAca1-4GlcAb1-4GlcNAc-a1-4GlcAb-Sp	1.5	2.48328
33	Neu5Aca2-3Galb1-4(Fuca1-3)GlcNAcb-Sp	1.375	2.56174
38	GlcAb1-4GlcNAca1-4GlcAb-Sp	1.375	2.05649
47	Galb1-3 GalNAcb1-3Galb-Sp1	1.375	2.56174
42	Neu5Aca2-8Neu5Aca2-3Galb1-4Glcb-Sp	1.25	3.0957
91	KDNa2-8Neu5Aca2-3Galb1-4Glcb-Sp	1.25	2.72336
26	GalNAcb1-3Gala1-4Galb1-4Glcb-Sp	1.125	3.22426
49	Galb1-4(Fuca1-3)GlcNAcb1-3Galb-Sp1	1.125	1.43614
21	Neu5Aca2-3Galb1-4Glcb-Sp	0.875	3.70529
17	Gala1-3Galb1-4Glcb-Sp	0.75	3.30404
71	Neu5Aca2-6(Neu5Aca2-3)Galb1-3GalNAcb-Sp	0.75	2.21736
39	GlcNAcb1-6(Galb1-3)GalNAcaO-Ser-Sp4	0.625	2.136
55	Galb1-3GalNAcb1-4(Neu5Gca2-3)Galb1-4Glcb-Sp1	0.5	1.91485
25	Galb1-4(Fuca1-3)Glcb-Sp	0.375	6.70044
60	Fuca1-2Galb1-3GlcNAcb1-3Galb1-4Glcb-Sp1	0.375	2.49583
24	Neu5Aca2-6Galb1-4Glcb-Sp	0.25	2.06155
19	GlcNAcb1-3Galb1-4Glcb-Sp	-0.5	1.87083
43	Neu5Gca2-8Neu5Aca2-3Galb1-4Glcb-Sp	-0.625	3.03795
54	GlcNAca1-3(Glca1-2Glca1-2)Gala1-3Glca-Sp	-0.875	0.853913
12	Neu5Aca2-6Galb1-3GlcNAcb-Sp	-1.625	3.63719
